# Supplementary material for: Effectiveness of SGLT2 Inhibitors in Type 2 Diabetes: A Systematic Integrative Review of Reviews and Comparative Effectiveness Studies (2020–2025)
Source: Pharmacy (Basel). 2026 Mar 12;14(2):47. doi: 10.3390/pharmacy14020047 (PMC13010735; doi:10.3390/pharmacy14020047)
Supplement: Supplementary file 1 [file pharmacy-14-00047-s001.zip]

Archive with 2 entries (2 files):
- Suplementary Table S1—Excluded Studies.xlsx
- Suplementary File S1—PRISMA 2020 Checklist.pdf
