# Supplementary material for: Effectiveness of SGLT2 Inhibitors in Type 2 Diabetes: A Systematic Integrative Review of Reviews and Comparative Effectiveness Studies (2020–2025)
Source: Pharmacy (Basel). 2026 Mar 12;14(2):47. doi: 10.3390/pharmacy14020047 (PMC13010735; doi:10.3390/pharmacy14020047)
Supplement: Supplementary file 1 [file pharmacy-14-00047-s001.zip › Suplementary Table S1—Excluded Studies.xlsx]

## Sheet: Excluded studies
Article Title	First Author	Year	Exclusion Reason
SGLT2 inhibitors in heart failure and type 2 diabetes: from efficacy in trials towards effectiveness in the real world	Marx et al.	2023	Ineligible study design
Evidence review A for SGLT2 inhibitors for people with chronic kidney disease and type 2 diabetes	NICE	2021	Ineligible study design
Exploring heterogeneities of cardiovascular efficacy and effectiveness of SGLT2 inhibitors in patients with type 2 diabetes: an umbrella review	Seo et al.	2022	Ineligible study design
Effectiveness and Safety of SGLT2 Inhibitors in Clinical Routine Treatment of Patients with Diabetes Mellitus Type 2	Hopf et al.	2021	Ineligible study design
Comparison of Effectiveness Among Different Sodium-Glucose Cotransporter-2 Inhibitors According to Underlying Conditions: A Network Meta-Analysis of Randomized Controlled Trials	Kani et al.	2024	Population not relevant to T2DM
Comparative cardiovascular and renal effectiveness of empagliflozin and dapagliflozin: Scandinavian cohort study	Engström et al.	2024	Ineligible study design
Relationship Between HbA1c Level and Effectiveness of SGLT2 Inhibitors in Decompensated Heart Failure Patients	Nakagaito et al.	2021	Ineligible study design
Use of SGLT2 inhibitors in cardiovascular diseases: why, when and how?	Lu et al.	2020	No relevant effectiveness outcomes
SGLT2 Inhibitors in Patients with Diabetes and Coronary Artery Disease	Cesaro et al.	2023	Ineligible study design
SGLT2 Inhibitors and Peripheral Vascular Events: A Review of the Literature	Marchiori et al.	2022	No relevant effectiveness outcomes
Safety and effectiveness of tofogliflozin in Japanese people with type 2 diabetes	Yamada et al.	2024	Ineligible study design
Sodium-Glucose Cotransporter-2 Inhibitors - from the Treatment of Diabetes to Therapy of Chronic Heart Failure	Kurczyński et al.	2022	No relevant effectiveness outcomes
Efficacy of SGLT2 inhibitors as additional treatment in Japanese type 2 diabetic patients	Fujiwara et al.	2022	Ineligible study design
SGLT2 Inhibitors Versus Metformin as the First-Line Treatment for Type 2 Diabetes	Koufakis et al.	2023	No relevant effectiveness outcomes
Use and effectiveness of dapagliflozin in patients with type 2 diabetes mellitus	Chen et al.	2020	Ineligible study design
SGLT2 Inhibitors in Kidney Diseases-A Narrative Review	Gajewska et al.	2024	No relevant effectiveness outcomes
Is There a Role for SGLT2 Inhibitors in Patients with End-Stage Kidney Disease?	Siddiqui et al.	2024	Population not relevant to T2DM
The New Role of SGLT2 Inhibitors in the Management of Heart Failure: Current Evidence and Future Perspective	Muscoli et al.	2022	Population not relevant to T2DM
Time to Benefit of Sodium-Glucose Cotransporter-2 Inhibitors Among Patients With Heart Failure	Chen et al.	2023	Population not relevant to T2DM
Promising roles of sodium-glucose cotransporter 2 inhibitors in heart failure prevention and treatment	Tanaka et al.	2020	No relevant effectiveness outcomes
Comparative Effectiveness of Oral Hypoglycemic Agents for Glycemic Control and Glycemic Variability in Patients with Type 2 Diabetes Mellitus: Using Flash Glucose Monitoring	Venkatachalapathy et al.	2024	Ineligible study design
Emerging sodium-glucose cotransporter-2 inhibitor therapies for managing heart failure in patients with chronic kidney disease	Chan et al.	2023	Population not relevant to T2DM
A comparison of sodium-glucose co-transporter 2 inhibitor kidney outcome trial participants with a real-world chronic kidney disease primary care population	Forbes et al.	2024	Population not relevant to T2DM
Current Role of Dapagliflozin in Clinical Practice	Zargar et al.	2021	No relevant effectiveness outcomes
Effect of Combination Therapy of Canagliflozin Added to Teneligliptin Monotherapy	Fushimi et al.	2020	Ineligible study design
Predictors, Disparities, and Facility-Level Variation: SGLT2 Inhibitor Prescription	Gregg et al.	2024	No relevant effectiveness outcomes
Cost-Effectiveness of Dapagliflozin for Non-diabetic Chronic Kidney Disease	Tisdale et al.	2022	Population not relevant to T2DM
A cost-utility analysis of adding SGLT2 inhibitors for the management of type 2 diabetes with chronic kidney disease	Chitipm et al.	2025	No relevant effectiveness outcomes
The Role of Sodium-Glucose Co-transporter 2 Inhibitors in Patients With Hypomagnesemia	Singh et al.	2024	No relevant effectiveness outcomes
Analysing uric acid levels to assess the effectiveness of dapagliflozin	Rajasekar et al.	2024	Ineligible study design
Systematic Review of the Economic Evaluation of SGLT2 Inhibitors in Heart Failure	Nam et al.	2023	Population not relevant to T2DM
Effectiveness of One-Year Pemafibrate Therapy on Non-Alcoholic Fatty Liver Disease	Shinozaki et al.	2023	No relevant effectiveness outcomes
Recent Advances in Understanding the Molecular Mechanisms of SGLT2 Inhibitors in Atrial Remodeling	Minciună et al.	2024	No relevant effectiveness outcomes
Unraveling the Cardiac Matrix: From Diabetes to Heart Failure	Tudurachi et al.	2024	No relevant effectiveness outcomes
Utilization Trends of Glucose-Lowering Medications Among Kidney Transplant Recipients	Hansrivijit et al.	2025	No relevant effectiveness outcomes
Impact of dapagliflozin on cardiovascular risk factors	Pallarés et al.	2021	No relevant effectiveness outcomes
The diminishing cost-effectiveness of newer glucose-lowering drug classes	Li et al.	2021	No relevant effectiveness outcomes
Losartan and dapagliflozin combination therapy in reducing uric acid level	Huynh et al.	2024	Population not relevant to T2DM
Risk of Severe Hypoglycemia After Initiation of Noninsulin Glucose-Lowering Therapies	McCoy et al.	2024	No relevant effectiveness outcomes
Treatment outcomes with oral anti-hyperglycemic therapies in type 3c diabetes	Hopkins et al.	2025	Population not relevant to T2DM
